# Supplementary material for: Hepatocyte Differentiation from iPSCs or MSCs in Decellularized Liver Scaffold: Cell–ECM Adhesion, Spatial Distribution, and Hepatocyte Maturation Profile
Source: Organogenesis. 2022 Apr 17;18(1):2061263. doi: 10.1080/15476278.2022.2061263 (PMC9037523; doi:10.1080/15476278.2022.2061263)
Supplement: Supplemental Material [file KOGG_A_2061263_SM0754.zip]

Archive with 3 entries (3 files):
- Slide12.JPG
- Slide13.JPG
- Slide14.JPG
